# Supplementary material for: Feather macrostructure is marginally correlated with temperature range but not urbanization across California
Source: Sci Rep. 2025 Jul 7;15:24291. doi: 10.1038/s41598-025-04378-6 (PMC12234674; doi:10.1038/s41598-025-04378-6)
Supplement: Supplementary file 1 — Supplementary Information. [file 41598_2025_4378_MOESM1_ESM.csv]

Supplementary Table 1 Site characteristics Range and coefficient of variance (CV, reported as a percentage) for the proportion of plumulaceous barbs (dorsal and ventral), Built-Up index, temperature range (ΔTemp, ºC), and mean temperature (Tmean, ºC) for each site. Sites are ordered by decreasing urbanization based on increasing mean BU values. Non-urban sites include ANF and SMM. Urban sites inc…
Sites	Proprotion of Down				Built-Up Index		ΔTemp		Tmean
	Dorsal		Ventral
	Range	CV	Range	CV	Range	CV	Range	CV	Range	CV
ANF	0.595 - 0.835	8.9	0.426 - 0.954	15.55	-0.239	12.07	9.616 - 13.562	11.96	14.847 - 18.42	5.95
SMM	0.633 - 0.857	9.62	0.517 - 0.945	21.07	-0.344	39.65	12.584 - 13.344	2.62	18.011 - 18.772	1.86
LA Parks	0.707 - 0.813	5.17	0.531 - 0.920	17.73	-0.161	22.36	9.387 - 11.475	6.43	18.07 - 18.594	0.85
UCSD	0.663 - 0.827	5.83	0.437 - 0.892	15.4	-0.2	24.36	8.083 - 8.281	0.96	16.842 - 16.972	0.26
Occ	0.427 - 0.882	11.64	0.419 - 0.966	17.51	-0.207	21.52	12.787 - 13.078	0.64	18.787 - 18.935	0.14
UCSB	0.641 - 0.894	8.06	0.497 - 0.888	16.19	-0.236	35.87	9.441 - 9.593	0.69	15.119 - 15.241	0.32
SM Parks	0.669 - 0.806	5.85	0.551 – 0.770	9.79	-0.209	37.56	6.246 - 7.66	9.51	16.81 - 17.195	1.07
UCLA	0.579 – 0.845	7.83	0.429 - 0.967	14.56	-0.29	32.87	9.193 - 9.91	2.54	17.571 - 17.83	0.41
SFSU	0.677 - 0.750	4.2	0.544 - 0.671	8.02	-0.235	52.57	6.127 - 6.826	5.91	13.417 - 13.612	0.79
